# Supplementary material for: First national record of Microhylahmongorum Hoang, Nguyen, Phan, Pham, Ninh, Wang, Jiang, Ziegler and Nguyen, 2022 (Anura, Microhylidae, Microhyla) in China
Source: Biodivers Data J. 2023 Apr 10;11:e103580. doi: 10.3897/BDJ.11.e103580 (PMC10848633; doi:10.3897/BDJ.11.e103580)
Supplement: XML Treatment for Microhyla hmongorum [file BDJ.11.e103580-treatment1.xml]

<!DOCTYPE tp:taxon-treatment
  PUBLIC "-//TaxonX//DTD Taxonomic Treatment Publishing DTD v0 20100105//EN" "tax-treatment-NSO.dtd">
<tp:taxon-treatment xmlns:tp="http://www.plazi.org/taxpub"><tp:treatment-meta><mixed-citation publication-type="journal"><person-group><name><surname>Wu</surname><given-names>Yun-He</given-names></name><name><surname>Yu</surname><given-names>Zhong-Bin</given-names></name><name><surname>Lu</surname><given-names>Chen-Qi</given-names></name><name><surname>Felista</surname><given-names>Kasyoka Kilunda</given-names></name><name><surname>Hou</surname><given-names>Shao-bing</given-names></name><name><surname>Jin</surname><given-names>Jie-Qiong</given-names></name><name><surname>Chen</surname><given-names>Jin-Min</given-names></name><name><surname>Zhang</surname><given-names>Dong-Ru</given-names></name><name><surname>Yuan</surname><given-names>Zhi-Yong</given-names></name><name><surname>Che</surname><given-names>Jing</given-names></name></person-group><article-title>First national record of <italic><tp:taxon-name><tp:taxon-name-part taxon-name-part-type="genus" reg="Microhyla">Microhyla</tp:taxon-name-part><tp:taxon-name-part taxon-name-part-type="species" reg="hmongorum">hmongorum</tp:taxon-name-part></tp:taxon-name></italic> Hoang, Nguyen, Phan, Pham, Ninh, Wang, Jiang, Ziegler and Nguyen, 2022 (<tp:taxon-name><tp:taxon-name-part taxon-name-part-type="order">Anura</tp:taxon-name-part></tp:taxon-name>, <tp:taxon-name><tp:taxon-name-part taxon-name-part-type="family">Microhylidae</tp:taxon-name-part></tp:taxon-name>, <italic><tp:taxon-name><tp:taxon-name-part taxon-name-part-type="genus" reg="Microhyla">Microhyla</tp:taxon-name-part></tp:taxon-name></italic>) in China</article-title><source>Biodivers Data J</source><day>10</day><month>04</month><year>2023</year><volume>11</volume><pub-id pub-id-type="doi">10.3897/BDJ.11.e103580</pub-id></mixed-citation></tp:treatment-meta><tp:nomenclature><tp:taxon-name>
            <object-id xmlns:xlink="http://www.w3.org/1999/xlink" content-type="arpha" xlink:type="simple">58FE596A-4C48-52FE-BECF-0CC825AE391F</object-id>
            <tp:taxon-name-part taxon-name-part-type="genus">Microhyla</tp:taxon-name-part>
            <tp:taxon-name-part taxon-name-part-type="species">hmongorum</tp:taxon-name-part>
          </tp:taxon-name><tp:taxon-authority>Hoang, Nguyen, Phan, Pham, Ninh, Wang, Jiang, Ziegler and Nguyen, 2022</tp:taxon-authority></tp:nomenclature><tp:treatment-sec sec-type="materials"><title>Materials</title><list list-type="alpha-lower" list-content="occurrences"><list-item><p><bold>Type status:</bold> <named-content xmlns:xlink="http://www.w3.org/1999/xlink" content-type="dwc:typeStatus" xlink:type="simple">Other material</named-content>. <bold>Occurrence:</bold> catalogNumber: <named-content xmlns:xlink="http://www.w3.org/1999/xlink" content-type="dwc:catalogNumber" xlink:type="simple">KIZ 027488</named-content>; individualCount: <named-content xmlns:xlink="http://www.w3.org/1999/xlink" content-type="dwc:individualCount" xlink:type="simple">1</named-content>; sex: <named-content xmlns:xlink="http://www.w3.org/1999/xlink" content-type="dwc:sex" xlink:type="simple">male</named-content>; lifeStage: <named-content xmlns:xlink="http://www.w3.org/1999/xlink" content-type="dwc:lifeStage" xlink:type="simple">adult</named-content>; <bold>Taxon:</bold> acceptedNameUsage: <named-content xmlns:xlink="http://www.w3.org/1999/xlink" content-type="dwc:acceptedNameUsage" xlink:type="simple"><italic><tp:taxon-name><tp:taxon-name-part taxon-name-part-type="genus" reg="Microhyla">Microhyla</tp:taxon-name-part><tp:taxon-name-part taxon-name-part-type="species" reg="hmongorum">hmongorum</tp:taxon-name-part></tp:taxon-name></italic></named-content>; class: <named-content xmlns:xlink="http://www.w3.org/1999/xlink" content-type="dwc:class" xlink:type="simple"><tp:taxon-name><tp:taxon-name-part taxon-name-part-type="class">Amphibia</tp:taxon-name-part></tp:taxon-name></named-content>; order: <named-content xmlns:xlink="http://www.w3.org/1999/xlink" content-type="dwc:order" xlink:type="simple"><tp:taxon-name><tp:taxon-name-part taxon-name-part-type="order">Anura</tp:taxon-name-part></tp:taxon-name></named-content>; family: <named-content xmlns:xlink="http://www.w3.org/1999/xlink" content-type="dwc:family" xlink:type="simple"><tp:taxon-name><tp:taxon-name-part taxon-name-part-type="family">Microhylidae</tp:taxon-name-part></tp:taxon-name></named-content>; genus: <named-content xmlns:xlink="http://www.w3.org/1999/xlink" content-type="dwc:genus" xlink:type="simple"><tp:taxon-name><tp:taxon-name-part taxon-name-part-type="genus">Microhyla</tp:taxon-name-part></tp:taxon-name></named-content>; specificEpithet: <named-content xmlns:xlink="http://www.w3.org/1999/xlink" content-type="dwc:specificEpithet" xlink:type="simple"><italic><tp:taxon-name><tp:taxon-name-part taxon-name-part-type="genus" reg="Microhyla"/><tp:taxon-name-part taxon-name-part-type="species" reg="hmongorum">hmongorum</tp:taxon-name-part></tp:taxon-name></italic></named-content>; <bold>Location:</bold> country: <named-content xmlns:xlink="http://www.w3.org/1999/xlink" content-type="dwc:country" xlink:type="simple">China</named-content>; countryCode: <named-content xmlns:xlink="http://www.w3.org/1999/xlink" content-type="dwc:countryCode" xlink:type="simple">CHN</named-content>; stateProvince: <named-content xmlns:xlink="http://www.w3.org/1999/xlink" content-type="dwc:stateProvince" xlink:type="simple">Yunnan</named-content>; county: <named-content xmlns:xlink="http://www.w3.org/1999/xlink" content-type="dwc:county" xlink:type="simple">Yuanyang</named-content>; locality: <named-content xmlns:xlink="http://www.w3.org/1999/xlink" content-type="dwc:locality" xlink:type="simple">Panzhihua</named-content>; verbatimElevation: <named-content xmlns:xlink="http://www.w3.org/1999/xlink" content-type="dwc:verbatimElevation" xlink:type="simple">1375 m</named-content>; verbatimLatitude: <named-content xmlns:xlink="http://www.w3.org/1999/xlink" content-type="dwc:verbatimLatitude" xlink:type="simple">23°3′14.89″</named-content>; verbatimLongitude: <named-content xmlns:xlink="http://www.w3.org/1999/xlink" content-type="dwc:verbatimLongitude" xlink:type="simple">102°44′58.09″</named-content>; <bold>Record Level:</bold> basisOfRecord: <named-content xmlns:xlink="http://www.w3.org/1999/xlink" content-type="dwc:basisOfRecord" xlink:type="simple">preserved specimen</named-content></p></list-item></list></tp:treatment-sec><tp:treatment-sec sec-type="Description"><title>Description</title><p>Morphmetrics of the speciemen are provided in see Suppl. material <xref ref-type="supplementary-material" rid="S9525031">2</xref>. Small size frog, body triangle, adult male with SVL 19.9 mm; head length (HL 6.2 mm, 32.1% of SVL) slightly longer than width (HW 5.8 mm, 29.1% of SVL); snout rounded in profile, projecting beyond the lower jaw, its length (SL 2.9 mm, 14.6% of SVL) longer than horizontal diameter of eye (ED 1.9 mm, 9.5% of SVL); canthus rostralis round, loreal region vertical and slightly concave; interorbital space ﬂat, larger (IOS 2.1 mm, 10.6% of SVL) than width of upper eyelid (UEW 1.4 mm, 7.0% of SVL) and internarial distance (INS 1.9 mm, 9.5% of SVL); snout longer than eye diameter (SL/ED 152.6%); tympanum hidden; vomerine teeth absent; tongue posteriorly oval and not notched behind; supratympanic fold weak, extending from posterior corner of eye to arm insertion; male with internal single subgular vocal sac; nuptial pad absent (Fig. <xref ref-type="fig" rid="F9475873">3</xref>).</p><p>Forelimbs slender; lower arm length (LAL 3.4 mm, 17.1% of SVL) shorter than hand length (HAL 4.8 mm, 24.1% of SVL); relative finger lengths: I&lt;IV&lt;II&lt;III; tips of all fingers slightly enlarged; no webbing between fingers; subarticular tubercles distinct, round, formula: 1, 1, 2, 2; three metacarpal tubercles, middle metacarpal tubercle oval, smaller than outer and inner metacarpal tubercle and not contacting outer or inner metacarpal tubercle (Fig. <xref ref-type="fig" rid="F9475873">3</xref>).</p><p>Hind-limbs long, tibia (TL 10.5 mm) about half SVL and shorter and foot (FL 52.8 mm); relative length of toes: I&lt;II&lt;V&lt;III&lt;IV; tibiotarsal articulation reaching between nostrils and eyes; heels overlapping when thighs are positioned at right angles to the body; tips of toes rounded and not swollen; rudimentary webbing between toes; subarticular tubercles distinct, round, formula 1, 1, 2, 3, 2; inner metatarsal tubercle elongated, outer metatarsal tubercle prominent, large (Fig. <xref ref-type="fig" rid="F9475873">3</xref>).</p><p>Dorsal skin surface relatively smooth with small tubercles; ventral surfaces of body and limbs smooth; flanks of body relatively smooth (Fig. <xref ref-type="fig" rid="F9475873">3</xref>).</p><p>In preservation. Dorsal surfaces of body and limbs greyish or brown, with usually a yellow hair-fine median line from snout to anus and two very small black spots on back, forming “ ()” -shape; ventral surfaces of body whitish obscured by many brown marblings; flanks and lateral side of head dark with a dark lateral stripe; ventral side of throat of adult male black; dorsal parts of limbs, fingers and toes with brown crossbars (Fig. <xref ref-type="fig" rid="F9475873">3</xref>).</p></tp:treatment-sec><tp:treatment-sec sec-type="Distribution"><title>Distribution</title><p><italic><tp:taxon-name><tp:taxon-name-part taxon-name-part-type="genus" reg="Microhyla">Microhyla</tp:taxon-name-part><tp:taxon-name-part taxon-name-part-type="species" reg="hmongorum">hmongorum</tp:taxon-name-part></tp:taxon-name></italic> was previously known in Lai Chau Province, northern Vietnam, Phongsali and Luang Prabang Provinces of Laos and Kachin of Myanmar (<xref ref-type="bibr" rid="B9477092">Hoang et al. 2022</xref>). Our study further extends the species' distribution range northwards to Mengla, Xishuangbanna and Yuanyang, Honghe, Yunnan Province, China.</p></tp:treatment-sec><tp:treatment-sec sec-type="Ecology"><title>Ecology</title><p>The species is often found in areas that are highly disturbed by human activity. The habitat of the species mainly includes paddy fields, still ponds and rain puddles. Breeding season of the species is mainly during April to September. This species is in sympatric distribution with <italic><tp:taxon-name><tp:taxon-name-part taxon-name-part-type="genus" reg="Microhyla">M.</tp:taxon-name-part><tp:taxon-name-part taxon-name-part-type="species" reg="butleri">butleri</tp:taxon-name-part></tp:taxon-name></italic>, <italic><tp:taxon-name><tp:taxon-name-part taxon-name-part-type="genus" reg="Microhyla">M.</tp:taxon-name-part><tp:taxon-name-part taxon-name-part-type="species" reg="mukhlesuri">mukhlesuri</tp:taxon-name-part></tp:taxon-name></italic> and <italic><tp:taxon-name><tp:taxon-name-part taxon-name-part-type="genus" reg="Fejervarya">F.</tp:taxon-name-part><tp:taxon-name-part taxon-name-part-type="species" reg="multistriata">multistriata</tp:taxon-name-part></tp:taxon-name></italic>.</p></tp:treatment-sec><tp:treatment-sec sec-type="Notes"><title>Notes</title><p>Morphological characters of the specimen from China agreed well with the original description of <xref ref-type="bibr" rid="B9477092">Hoang et al. (2022)</xref>. Based on the type locality in northern Vietnam, we suggest “Yuè Běi Jī Wā (越北姬蛙)” as its Chinese common name.</p></tp:treatment-sec><tp:treatment-sec><!--Section generated to contain objects referenced in tp:taxon-treatment.--><supplementary-material xmlns:xlink="http://www.w3.org/1999/xlink" id="S9525031" orientation="portrait" position="float" xlink:type="simple"><object-id content-type="arpha" xlink:type="simple">077B1F60-20F7-5FC8-A4DB-07A9A63E4E71</object-id><object-id content-type="doi" xlink:type="simple">10.3897/BDJ.11.e103580.suppl2</object-id><label>Supplementary material 2</label><caption><p>Table S2</p></caption><statement content-type="dataType"><label>Data type</label><p>Morphological data</p></statement><statement content-type="notes"><label>Brief description</label><p>Measurement (in mm) and proportions of the <italic><tp:taxon-name><tp:taxon-name-part taxon-name-part-type="genus" reg="Microhyla">Microhyla</tp:taxon-name-part><tp:taxon-name-part taxon-name-part-type="species" reg="hmongorum">hmongorum</tp:taxon-name-part></tp:taxon-name></italic>.</p></statement><p>File: oo_824849.docx</p><media xlink:href="bdj-11-e103580-s002.docx" mimetype="Microsoft Word Document" mime-subtype="docx" position="float" orientation="portrait" xlink:type="simple"><uri content-type="original_file" xlink:type="simple">https://binary.pensoft.net/file/824849</uri></media><attrib specific-use="authors">Yun-He Wu, Zhong-Bin Yu, Chen-Qi Lu, Felista Kasyoka Kilunda, Shao-bing Hou, Jie-Qiong Jin, Jin-Min Chen, Dong-Ru Zhang, Zhi-Yong Yuan, Jing Che</attrib></supplementary-material><fig id="F9475873" position="float" orientation="portrait"><object-id xmlns:xlink="http://www.w3.org/1999/xlink" content-type="arpha" xlink:type="simple">43BC2CCC-819F-57C9-8DC0-01460A544D4C</object-id><object-id xmlns:xlink="http://www.w3.org/1999/xlink" content-type="doi" xlink:type="simple">10.3897/BDJ.11.e103580.figure3</object-id><label>Figure 3.</label><caption><p>Male of <italic><tp:taxon-name><tp:taxon-name-part taxon-name-part-type="genus" reg="Microhyla">M.</tp:taxon-name-part><tp:taxon-name-part taxon-name-part-type="species" reg="hmongorum">hmongorum</tp:taxon-name-part></tp:taxon-name></italic> (KIZ 027488) in preservative. <bold>A</bold> Dorsal view; <bold>B.</bold> Ventral view; <bold>C</bold> Ventral view of figure; <bold>D</bold> Ventral view of foot.</p></caption><graphic xmlns:xlink="http://www.w3.org/1999/xlink" xlink:href="bdj-11-e103580-g003.jpg" position="float" id="oo_832528.jpg" orientation="portrait" xlink:type="simple"><uri content-type="original_file" xlink:type="simple">https://binary.pensoft.net/fig/832528</uri></graphic></fig></tp:treatment-sec><ref-list><ref id="B9477092"><element-citation xmlns:xlink="http://www.w3.org/1999/xlink" publication-type="article" xlink:type="simple"><person-group person-group-type="author"><name name-style="western"><surname>Hoang</surname><given-names>C. V.</given-names></name><name name-style="western"><surname>Nguyen</surname><given-names>T. T.</given-names></name><name name-style="western"><surname>Phan</surname><given-names>T. Q.</given-names></name><name name-style="western"><surname>Pham</surname><given-names>C. T.</given-names></name><name name-style="western"><surname>Ninh</surname><given-names>H. T.</given-names></name><name name-style="western"><surname>Wang</surname><given-names>B.</given-names></name><name name-style="western"><surname>Jiang</surname><given-names>J. - p.</given-names></name><name name-style="western"><surname>Ziegler</surname><given-names>T.</given-names></name><name name-style="western"><surname>Nguyen</surname><given-names>T. Q.</given-names></name></person-group><year>2022</year><article-title>Distribution pattern of the <italic><tp:taxon-name><tp:taxon-name-part taxon-name-part-type="genus" reg="Microhyla">Microhyla</tp:taxon-name-part><tp:taxon-name-part taxon-name-part-type="species" reg="heymonsi">heymonsi</tp:taxon-name-part></tp:taxon-name></italic> group (<tp:taxon-name><tp:taxon-name-part taxon-name-part-type="order">Anura</tp:taxon-name-part></tp:taxon-name>, <tp:taxon-name><tp:taxon-name-part taxon-name-part-type="family">Microhylidae</tp:taxon-name-part></tp:taxon-name>) with descriptions of two new species from Vietnam</article-title><source>European Journal of Taxonomy</source><volume>841</volume><fpage>1</fpage><lpage>41</lpage><pub-id pub-id-type="doi">10.5852/ejt.2022.846.1961</pub-id></element-citation></ref></ref-list></tp:taxon-treatment>
